# Supplementary material for: SV-MeCa: an XGBoost-based meta-caller approach for structural variant calling from short-read data
Source: BMC Bioinformatics. 2025 Aug 20;26:218. doi: 10.1186/s12859-025-06246-6 (PMC12366149; doi:10.1186/s12859-025-06246-6)
Supplement: Supplementary file 1 [file 12859_2025_6246_MOESM1_ESM.zip]

Archive with 11 entries (11 files):
- Supplementary_material.pdf
- Supplementary_table1.xls
- Supplementary_table2.xls
- Supplementary_table3.xls
- Supplementary_table4.xls
- Supplementary_table5.xls
- Supplementary_table6.xls
- Supplementary_table7.xls
- Supplementary_table8.xls
- Supplementary_table9.xls
- Supplementary_table10.xls
