# Supplementary material for: SV-MeCa: an XGBoost-based meta-caller approach for structural variant calling from short-read data
Source: BMC Bioinformatics. 2025 Aug 20;26:218. doi: 10.1186/s12859-025-06246-6 (PMC12366149; doi:10.1186/s12859-025-06246-6)
Supplement: Supplementary file 1 [file 12859_2025_6246_MOESM1_ESM.zip › Supplementary_table1.xls]

## Sheet: Sheet1
Name	Origin	Range	Included in initial DEL classifier	Passed Corr>0.6 Filter	Included in SV-MeCa DEL classifier	Included in inital INS classifier	Passed Corr>0.6 Filter	Included in SV-MeCa INS classifier	Description
SVLEN	SURVIVOR	50-Inf	yes	yes	yes	yes	yes	yes	Absolute mean length of (consensus) SV call
BD_QUAL	BreakDancer (*.ctx)	0-99	yes	no	no	no	no	no	Quality score (Score) assigned by BreakDancer to SV calls
BD_RD	BreakDancer (*.ctx)	>0	yes	yes	yes	no	no	no	Number of supporting read pairs, normalized by mean coverage
BD_SB1	BreakDancer (*.ctx)	0-1	yes	yes	yes	no	no	no	Smaller No. of +/- supporting reads divided by greater number of +/- supporting reads at Pos1 (Orientation1)
BD_SB2	BreakDancer (*.ctx)	0-1	yes	yes	yes	no	no	no	Smaller No. of +/- supporting reads divided by greater number of +/- supporting reads at Pos2 (Orientation2); identical to BD_SB1 for insertions
DELLY_QUAL	Delly (VCF)	0-1	yes	no	no	yes	no	no	Normalized rank score of QUAL values
DELLY_PASS	Delly (VCF)	0 or 1	yes	yes	yes	yes	yes	yes	PASS (1) or LowQual (0) in FILTER column
DELLY_VF	Delly (VCF)	0-1	yes	no	no	yes	no	no	RV/(RR+RV) for PRECISE calls; DV/(DR+DV) for IMPRECISE calls
DELLY_HQSUPPORT	Delly (VCF)	0-Inf	yes	yes	yes	yes	no	no	Estimator of local high quality read depth: RR+RV for PRECISE calls, DR+DV for IMPRECISE calls, normalized by mean coverage
DELLY_RD	Delly (VCF)	0-Inf	yes	no	no	yes	no	no	Normalized read depth ratio RD = RC/(RCL+RCR)
DELLY_MAPQ	Delly (VCF)	0-60	yes	no	no	yes	yes	yes	Median mapping quality of paired-end reads
DELLY_PE	Delly (VCF)	0-Inf	yes	yes	yes	yes	no	no	Count of supporting paired reads (PE), normalized by mean coverage
DELLY_SR	Delly (VCF)	0-Inf	yes	yes	yes	yes	no	no	Count of supporting split reads (SR), normalized by mean coverage
DELLY_SRMAPQ	Delly (VCF)	0-60	yes	yes	no	yes	yes	no	Median mapping quality of split reads (applies only to PRECISE calls)
DELLY_SRQ	Delly (VCF)	0-1	yes	yes	yes	yes	yes	yes	Split read consensus alignment quality (applies only to PRECISE calls)
DELLY_CE	Delly (VCF)	1-2	yes	yes	yes	yes	yes	yes	Consensus sequence entropy (applies only to PRECISE calls)
DELLY_HOMLEN	Delly (VCF)	0-Inf	yes	yes	yes	yes	no	no	Predicted microhomology length using a max. edit distance of 2, set to 0 if mssing
DELLY_GQ	Delly (VCF)	0-10000	yes	yes	yes	yes	no	no	Genotype quality
DELLY_FT_PASS	Delly (VCF)	0 or 1	yes	yes	no	yes	yes	yes	Binary flag indicating that the per-sample genotype filter (FT) was passed
DELLY_RDCN	Delly (VCF)	0-Inf	yes	no	no	yes	no	no	Read depth-based copy number estimate
INSV_ANOMALOUS_DEPTH	INSurVeyor (VCF)	0 or 1	no	no	no	yes	yes	yes	If 1, the insertion region has anomalous depth
INSV_ALT_SHORTER_THAN_REF	INSurVeyor (VCF)	0 or 1	no	no	no	yes	yes	yes	If1 , then if this insertion/replacement was real, alternativeallele would be shorter than reference
INSV_LOW_SUPPORT	INSurVeyor (VCF)	0 or 1	no	no	no	yes	yes	yes	If 1, insertion has low support
INSV_NO_DISC_SUPPORT	INSurVeyor (VCF)	0 or 1	no	no	no	yes	yes	yes	If 1, insertion has no discordant support
INSV_HOMOPOLYMER_INSSEQ	INSurVeyor (VCF)	0 or 1	no	no	no	yes	yes	yes	If 1, inserted sequence is a homopolymer
INSV_NOT_ENOUGH_DISC_PAIRS	INSurVeyor (VCF)	0 or 1	no	no	no	yes	no	no	If 1, not enough discordant pairs support this insertion
INSV_DIFF_SVLEN	INSurVeyor (VCF)	-Inf to Inf	no	no	no	yes	yes	yes	Difference between length of the inserted sequence and difference in length between REF and ALT alleles
INSV_OVERLAP	INSurVeyor (VCF)	0-Inf	no	no	no	yes	no	no	Overlap (in bp) between the left and right contigs, assigned for calls originating from consensus_overlap approach exclusively
INSV_DISCORDANT_LEFT	INSurVeyor (VCF)	0-Inf	no	no	no	yes	yes	yes	Discordant pairs supporting the left breakpoint of this insertion, normalized by mean coverage
INSV_DISCORDANT_RIGHT	INSurVeyor (VCF)	0-Inf	no	no	no	yes	yes	yes	Discordant pairs supporting the right breakpoint of this insertion, normalized by mean coverage
INSV_SPLIT_READS_LEFT	INSurVeyor (VCF)	0-Inf	no	no	no	yes	yes	yes	Split reads supporting the left breakpoint of this insertion, normalized by mean coverage
INSV_SPLIT_READS_RIGHT	INSurVeyor (VCF)	0-Inf	no	no	no	yes	no	no	Split reads supporting the right breakpoint of this insertion, normalized by mean coverage
INSV_SPLIT_RATIO_LEFT	INSurVeyor (VCF)	0-Inf	no	no	no	yes	yes	yes	Smaller No. of +/- supporting split reads divided by greater number of +/- supporting split reads at left breakpoint
INSV_SPLIT_RATIO_RIGHT	INSurVeyor (VCF)	0-Inf	no	no	no	yes	no	no	Smaller No. of +/- supporting split reads divided by greater number of +/- supporting split reads at right breakpoint
INSV_SPANNING_LEFT	INSurVeyor (VCF)	0-Inf	no	no	no	yes	no	no	Negative evidence (left), assigned for assembly and transurveyor calls exclusively, normalized by mean coverage
INSV_SPANNING_RIGHT	INSurVeyor (VCF)	0-Inf	no	no	no	yes	yes	yes	Negative evidence (right), assigned for assembly and transurveyor calls exclusively, normalized by mean coverage
INSV_SCORES_LEFT	INSurVeyor (VCF)	0-1	no	no	no	yes	no	no	Score for the left breakpoint of this insertion, assigned for transurveyor calls exclusively
INSV_SCORES_RIGHT	INSurVeyor (VCF)	0-1	no	no	no	yes	no	no	Score for the right breakpoint of this insertion, assigned for transurveyor calls exclusively
INSV_TRANS_QUERY_COV_LEFT	INSurVeyor (VCF)	0-Inf	no	no	no	yes	yes	yes	Length of the prefix of the transposed sequence that was covered by reads, assigned for transurveyor calls exclusively
INSV_TRANS_QUERY_COV_RIGHT	INSurVeyor (VCF)	0-Inf	no	no	no	yes	yes	yes	Length of the suffix of the transposed sequence that was covered by reads, assigned for transurveyor calls exclusively
INSV_STABLE_DEPTHS_LEFT	INSurVeyor (VCF)	0-Inf	no	no	no	yes	yes	yes	Depth of the stable region left of the insertion site, normalized by mean coverage
INSV_STABLE_DEPTHS_RIGHT	INSurVeyor (VCF)	0-Inf	no	no	no	yes	yes	yes	Depth of the stable region right of the insertion site, normalized by mean coverage
INSV_AVG_STABLE_NM_LEFT	INSurVeyor (VCF)	0-Inf	no	no	no	yes	yes	yes	Average edit distance (NM) of stable reads left of insertion site, normalized by read length. Assigned for assembly and transurveyor calls exclusively.
INSV_AVG_STABLE_NM_RIGHT	INSurVeyor (VCF)	0-Inf	no	no	no	yes	yes	yes	Average edit distance (NM) of stable reads right of insertion site, normalized by read length. Assigned for assembly and transurveyor calls exclusively.
INSV_IMPRECISE	INSurVeyor (VCF)	0 or 1	no	no	no	yes	yes	yes	Flag for imprecise breakpoints and/or inserted sequence
LUMPY_QUAL	LUMPY/smoove (VCF)	0-1	yes	no	no	no	no	no	Normalized rank score of QUAL values
LUMPY_PRECISE	LUMPY/smoove (VCF)	0 or 1	yes	yes	yes	no	no	no	Binary flag indicating precise (1) versus imprecise (0) structural variant calls
LUMPY_PE	LUMPY/smoove (VCF)	0-Inf	yes	no	no	no	no	no	number of variant supporting paired reads, normalized by mean coverage
LUMPY_SR	LUMPY/smoove (VCF)	0-Inf	yes	no	no	no	no	no	number of variant supporting split reads, normalized by mean coverage
LUMPY_GQ	LUMPY/smoove (VCF)	0-200	yes	yes	yes	no	no	no	Genotype quality
LUMPY_DP	LUMPY/smoove (VCF)	0-Inf	yes	no	no	no	no	no	Read depth, normalized by mean coverage
LUMPY_QRFR	LUMPY/smoove (VCF)	0-1	yes	no	no	no	no	no	QR/RO; fraction of sum of quality reference observation and reference allele observation count, with partial observations recorded fractionally
LUMPY_RSFR	LUMPY/smoove (VCF)	0-1	yes	no	no	no	no	no	RS/RO; fraction of reference allele SR observation count and reference allele observation count, with partial observations recorded fractionally
LUMPY_RPFR	LUMPY/smoove (VCF)	0-1	yes	yes	yes	no	no	no	RP/RO; fraction of reference allele PR observation count and reference allele observation count, with partial observations recorded fractionally
LUMPY_QAFR	LUMPY/smoove (VCF)	0-1	yes	yes	yes	no	no	no	QA/AO; fraction of sum of quality of alternate observations and alternate allele observations, with partial observations recorded fractionally
LUMPY_ASFR	LUMPY/smoove (VCF)	0-1	yes	no	no	no	no	no	AS/AO; fraction of alternate allele SR observation count and alternate allele observations, with partial observations recorded fractionally
LUMPY_ASCFR	LUMPY/smoove (VCF)	0-1	yes	yes	yes	no	no	no	ASC/AO; fraction of alternate allele clipped-read observation count and alternate allele observations, with partial observations recorded fractionally
LUMPY_APFR	LUMPY/smoove (VCF)	0-1	yes	yes	yes	no	no	no	AP/AO; fraction of alternate allele PR observation count and alternate allele observations, with partial observations recorded fractionally
LUMPY_AB	LUMPY/smoove (VCF)	0-1	yes	yes	yes	no	no	no	Allele balance, fraction of observations from alternate allele, QA/(QR+QA)
MANTA_QUAL	Manta (VCF)	0-999	yes	yes	yes	yes	no	no	Quality values QUAL, normalized by mean coverage
MANTA_PRECISE	Manta (VCF)	0 or 1	yes	yes	no	yes	yes	yes	Binary flag indicating precise (1) versus imprecise (0) structural variant calls
MANTA_HOMLEN	Manta (VCF)	0-Inf	yes	yes	yes	yes	yes	yes	Length of base pair identical homology at event breakpoints, set to zero if missing
MANTA_GQ	Manta (VCF)	0-999	yes	no	no	yes	yes	yes	Genotype Quality
MANTA_SR	Manta (VCF)	0-Inf	yes	no	no	yes	yes	yes	Count of supporting split reads (SR), normalized by mean coverage
MANTA_PR	Manta (VCF)	0-Inf	yes	yes	yes	yes	yes	yes	Count of supporting paired reads (PR), normalized by mean coverage
MANTA_VF	Manta (VCF)	0-1	yes	no	no	yes	no	no	Estimate of variant fraction: Ratio of sum of supporting SR and PR vs sum of overall SR and PR
MANTA_SampleFT	Manta (VCF)	0 or 1	yes	yes	yes	yes	yes	no	Filters MinGQ (genotype quality) or HomRef (homozygous reference) passsed (0) vs not passed (1)
MANTA_NoPairSupport	Manta (VCF)	0 or 1	yes	yes	yes	no	no	no	Paired reads support filter of the alternate allele passed (0) or not (1); does only apply for variants significantly larger than the paired read fragment size
MANTA_MaxMQ0Frac	Manta (VCF)	0 or 1	yes	yes	no	no	no	no	Filter for fraction of reads with MAPQ0 around either breakend exceeds 0.4 (1) or not (0); does only apply to short variants <1000bp
PINDEL_DP	Pindel (VCF)	0-Inf	yes	yes	yes	yes	yes	yes	Local coverage estimate: ratio of sum of AD values and mean coverage
PINDEL_VF	Pindel (VCF)	0-1	yes	yes	yes	yes	yes	yes	Variant fraction estimate: Number of alternate allele supporting reads divided by sum of AD values
PINDEL_HOMLEN	Pindel (VCF)	0-Inf	yes	yes	yes	yes	yes	yes	Length of base pair identical micro-homology at event breakpoints, set to zero if missing
TARDIS_GT	TARDIS (VCF)	{0,0.5,1}	yes	yes	yes	yes	no	no	Genotype, encoded via 0/0→0; 0/1→0.5;1/1→1
TARDIS_CNVL	TARDIS (VCF)	0-Inf	yes	yes	yes	yes	yes	yes	CNV Likelihood
TARDIS_RPSUP	TARDIS (VCF)	0-Inf	yes	yes	yes	yes	no	no	Number of supporting PRs, normalized by mean coverage
TARDIS_SRSUP	TARDIS (VCF)	0-Inf	yes	yes	yes	yes	yes	yes	Number of supporting SRs, normalized by mean coverage
