# Supplementary material for: SV-MeCa: an XGBoost-based meta-caller approach for structural variant calling from short-read data
Source: BMC Bioinformatics. 2025 Aug 20;26:218. doi: 10.1186/s12859-025-06246-6 (PMC12366149; doi:10.1186/s12859-025-06246-6)
Supplement: Supplementary file 1 [file 12859_2025_6246_MOESM1_ESM.zip › Supplementary_table2.xls]

## Sheet: Sheet1
		#TP	#FP	#FN	Precision	Recall	F1
GIAB reference	DEL	4051	/	/	/	/	/
	INS	5213	/	/	/	/	/
BreakDancer	DEL	1198	1123	2853	0.516157	0.295729	0.37602
	INS	2	18	5211	0.1	<0.01	<0.01
Delly	DEL	2296	564	1755	0.802797	0.566774	0.664448
	INS	386	56	4827	0.873303	0.0740457	0.136516
INSurVeyor	INS	1904	158	3309	0.923375	0.365241	0.523436
LUMPY	DEL	2112	161	1939	0.929168	0.521353	0.667932
	INS	24	15	5189	0.615385	<0.01	<0.01
Manta	DEL	2853	115	1198	0.961253	0.704271	0.812936
	INS	772	68	4441	0.919048	0.148091	0.25508
Pindel	DEL	2729	780	1322	0.777714	0.673661	0.721958
	INS	1218	1312	3995	0.481423	0.233647	0.314607
TARDIS	DEL	1549	55	2502	0.965711	0.382375	0.547834
	INS	504	1123	4709	0.309773	0.0966814	0.147368
Union of SV calls	DEL	3320	3335	731	0.498873	0.819551	0.620213
	INS	2872	3751	2341	0.43364	0.55093	0.485299
