# Supplementary material for: SV-MeCa: an XGBoost-based meta-caller approach for structural variant calling from short-read data
Source: BMC Bioinformatics. 2025 Aug 20;26:218. doi: 10.1186/s12859-025-06246-6 (PMC12366149; doi:10.1186/s12859-025-06246-6)
Supplement: Supplementary file 1 [file 12859_2025_6246_MOESM1_ESM.zip › Supplementary_table3.xls]

## Sheet: Sheet1
	Deletions			Insertions
	Basic model	Full initial model	Full final model	Basic model	Full initial model	Full final model
Learning rate	0.95	0.2	0.2	0.25	0.2	0.2
Minimum loss reduction	0.8	0.8	0.8	6.4	0	0
Maximum depth of trees	7	35	31	6	36	34
Number of trees/iterations	10	60	60	20	50	50
L1 regularization term on weights	3.2	0	0	0	6.4	6.4
L2 regularization term on weights	0.1	25.6	25.6	0	0.8	0.8
