# Supplementary material for: SV-MeCa: an XGBoost-based meta-caller approach for structural variant calling from short-read data
Source: BMC Bioinformatics. 2025 Aug 20;26:218. doi: 10.1186/s12859-025-06246-6 (PMC12366149; doi:10.1186/s12859-025-06246-6)
Supplement: Supplementary file 1 [file 12859_2025_6246_MOESM1_ESM.zip › Supplementary_table4.xls]

## Sheet: Sheet1
		#covariates	#TP	#FP	#TN	#FN	N	Accuray
Inital Full Model	DEL	35	3155	131	836	52	4174	0.956157
	INS	36	2358	207	1042	160	3767	0.902575
SV-MeCa Full Model	DEL	31	3155	131	836	52	4174	0.956157
	INS	34	2358	207	1042	160	3767	0.902575
