# Supplementary material for: SV-MeCa: an XGBoost-based meta-caller approach for structural variant calling from short-read data
Source: BMC Bioinformatics. 2025 Aug 20;26:218. doi: 10.1186/s12859-025-06246-6 (PMC12366149; doi:10.1186/s12859-025-06246-6)
Supplement: Supplementary file 1 [file 12859_2025_6246_MOESM1_ESM.zip › Supplementary_table5.xls]

## Sheet: Sheet1
		HG00514	HG00733	NA19240
DEL (BM)	#TP	4696	4792	5561
	#FP	4498	4538	2869
	#TN	6962	7420	2109
	#FN	242	245	182
	Accuracy	0.71094	0.718564	0.715418
DEL (FM)	#TP	4579	4659	5456
	#FP	2692	2770	1979
	#TN	8768	9188	2999
	#FN	359	378	287
	Accuracy	0.813941	0.814769	0.788639
INS (BM)	#TP	4872	3923	4477
	#FP	7745	6086	5967
	#TN	10820	7608	7012
	#FN	637	657	695
	Accuracy	0.651824	0.631006	0.632968
INS (FM)	#TP	4606	3793	4310
	#FP	4124	3192	3542
	#TN	14441	10502	9437
	#FN	752	787	862
	Accuracy	0.796179	0.782259	0.757369
