# Supplementary material for: SV-MeCa: an XGBoost-based meta-caller approach for structural variant calling from short-read data
Source: BMC Bioinformatics. 2025 Aug 20;26:218. doi: 10.1186/s12859-025-06246-6 (PMC12366149; doi:10.1186/s12859-025-06246-6)
Supplement: Supplementary file 1 [file 12859_2025_6246_MOESM1_ESM.zip › Supplementary_table6.xls]

## Sheet: Sheet1
		HG00514	HG00733	NA19240
DEL (BM)	#TP	4696	4792	5561
	#FP	4498	4538	2869
	#FN	3887	3979	4713
	Precision	0.510768	0.513612	0.659668
	Recall	0.547128	0.546346	0.541269
	F1	0.528323	0.529474	0.594632
DEL (FM)	#TP	4579	4659	5437
	#FP	2692	2770	2992
	#FN	4004	4112	4837
	Precision	0.629762	0.627137	0.645035
	Recall	0.533496	0.531182	0.5292
	F1	0.577646	0.575185	0.581404
INS (BM)	#TP	4872	3923	4477
	#FP	7745	6086	5967
	#FN	8569	9680	10974
	Precision	0.386146	0.391947	0.428667
	Recall	0.362473	0.288392	0.289755
	F1	0.373935	0.332289	0.345781
INS (FM)	#TP	4606	4726	5459
	#FP	4124	4405	4627
	#FN	8835	8877	9992
	Precision	0.527606	0.517577	0.541245
	Recall	0.342683	0.347423	0.35331
	F1	0.415498	0.415765	0.427537
