# Supplementary material for: SV-MeCa: an XGBoost-based meta-caller approach for structural variant calling from short-read data
Source: BMC Bioinformatics. 2025 Aug 20;26:218. doi: 10.1186/s12859-025-06246-6 (PMC12366149; doi:10.1186/s12859-025-06246-6)
Supplement: Supplementary file 1 [file 12859_2025_6246_MOESM1_ESM.zip › Supplementary_table7.xls]

## Sheet: Sheet1
		Deletions							Insertions
		BreakDancer	Delly	LUMPY	Manta	Pindel	SV-MeCa	TARDIS	Delly	INSurVeyor	Manta	Pindel	SV-MeCa	TARDIS
HG002-CMRG	#TP	12	23	22	38	39	43	14	3	18	18	13	29	1
	#FP	33	9	0	1	16	7	2	0	3	3	20	18	18
	#FN	86	75	76	60	59	55	84	115	100	100	105	89	117
	Precision	0.266667	0.71875	1	0.974359	0.709091	0.86	0.875	1	0.857143	0.857143	0.393939	0.617021	0.0526316
	Recall	0.122449	0.234694	0.22449	0.387755	0.397959	0.438776	0.142857	0.0254237	0.152542	0.152542	0.110169	0.245763	0.00847458
	F1	0.167832	0.353846	0.366667	0.554745	0.509804	0.581081	0.245614	0.0495868	0.258993	0.258993	0.172185	0.351515	0.0145985
HG00514	#TP	1018	2785	2701	4028	3796	4579	1700	311	3428	2388	1778	4606	395
	#FP	1636	846	377	851	7130	2692	438	637	640	724	10360	4124	6187
	#FN	7565	5798	5882	4555	4787	4004	6883	13130	10013	11053	11663	8835	13046
	Precision	0.383572	0.767006	0.877518	0.825579	0.347428	0.629762	0.795136	0.328059	0.842675	0.767352	0.146482	0.527606	0.0600122
	Recall	0.118607	0.324479	0.314692	0.4693	0.44227	0.533496	0.198066	0.0231382	0.255041	0.177665	0.132282	0.342683	0.0293877
	F1	0.181187	0.456034	0.463254	0.598425	0.389154	0.577646	0.317135	0.0432275	0.39157	0.288528	0.13902	0.415498	0.0394546
HG00733	#TP	1026	2860	2739	4098	3822	4659	1670	298	3518	2429	1757	4726	429
	#FP	1746	911	369	896	7350	2770	432	655	677	751	11274	4405	9509
	#FN	7745	5911	6032	4673	4949	4112	7101	13305	10085	11174	11846	8877	13174
	Precision	0.37013	0.75842	0.881274	0.820585	0.342105	0.627137	0.794481	0.312697	0.838617	0.763836	0.134832	0.517577	0.0431676
	Recall	0.116976	0.326075	0.312279	0.467222	0.435754	0.531182	0.1904	0.0219069	0.258619	0.178564	0.129163	0.347423	0.0315372
	F1	0.17777	0.456068	0.46115	0.595423	0.383292	0.575185	0.307183	0.0409453	0.395325	0.28946	0.131937	0.415765	0.036447
NA19240	#TP	1206	3339	3212	4800	4499	5437	1960	341	4065	2598	1971	5459	461
	#FP	1949	1016	429	1030	7110	2992	509	726	805	886	10521	4627	8671
	#FN	9068	6935	7062	5474	5775	4837	8314	15110	11386	12853	13480	9992	14990
	Precision	0.38225	0.766705	0.882175	0.823328	0.387544	0.645035	0.793844	0.319588	0.834702	0.745695	0.157781	0.541245	0.0504818
	Recall	0.117384	0.324995	0.312634	0.467199	0.437901	0.5292	0.190773	0.0220698	0.26309	0.168144	0.127565	0.35331	0.0298363
	F1	0.179611	0.456491	0.46166	0.596125	0.411187	0.581404	0.30762	0.0412883	0.400079	0.274412	0.141073	0.427537	0.0375056
