# Supplementary material for: SV-MeCa: an XGBoost-based meta-caller approach for structural variant calling from short-read data
Source: BMC Bioinformatics. 2025 Aug 20;26:218. doi: 10.1186/s12859-025-06246-6 (PMC12366149; doi:10.1186/s12859-025-06246-6)
Supplement: Supplementary file 1 [file 12859_2025_6246_MOESM1_ESM.zip › Supplementary_table8.xls]

## Sheet: deciles_DEL
	HG00514		HG00733		NA19240
Probability	#TP	N	#TP	N	#TP	N
90-100	3492	4038	3517	4071	4147	4817
80-90	521	1091	525	1110	587	1214
70-80	238	846	306	928	315	982
60-70	195	717	204	752	215	801
50-60	133	579	107	568	173	615
40-50	63	462	83	478	77	511
30-40	74	646	91	722	87	709
20-30	63	698	56	706	63	803
10-20	45	1771	43	1827	36	1875
0-10	114	5550	105	5833	132	5939
