# Supplementary material for: SV-MeCa: an XGBoost-based meta-caller approach for structural variant calling from short-read data
Source: BMC Bioinformatics. 2025 Aug 20;26:218. doi: 10.1186/s12859-025-06246-6 (PMC12366149; doi:10.1186/s12859-025-06246-6)
Supplement: Supplementary file 1 [file 12859_2025_6246_MOESM1_ESM.zip › Supplementary_table9.xls]

## Sheet: deciles_INS
	HG00514		HG00733		NA19240
Probability	#TP	N	#TP	N	#TP	N
90-100	2771	3557	2832	3657	3350	4236
80-90	1012	1723	1033	1805	1114	1979
70-80	370	1008	401	1102	441	1227
60-70	243	1106	243	1080	312	1126
50-60	210	1336	217	1487	242	1518
40-50	189	1449	179	1472	208	1491
30-40	166	1932	165	2573	196	2235
20-30	205	3722	222	4119	227	3908
10-20	186	3241	174	3430	197	3444
0-10	157	5000	167	7185	161	6714
