# Supplementary material for: SV-MeCa: an XGBoost-based meta-caller approach for structural variant calling from short-read data
Source: BMC Bioinformatics. 2025 Aug 20;26:218. doi: 10.1186/s12859-025-06246-6 (PMC12366149; doi:10.1186/s12859-025-06246-6)
Supplement: Supplementary file 1 [file 12859_2025_6246_MOESM1_ESM.zip › Supplementary_table10.xls]

## Sheet: Sheet1
		DEL					INS
		ConsensusSV	MetaSV	Parliament2	SV-MeCa	VISTA	ConsensusSV	MetaSV	Parliament2	SV-MeCa
HG00514	Precision	0.96	0.52	0.64	0.63	0.57	0.77	0.33	0.19	0.53
	Recall	0.28	0.55	0.48	0.53	0.22	0.02	0.23	0.04	0.34
	F1	0.44	0.54	0.55	0.58	0.31	0.03	0.27	0.06	0.42
HG00733	Precision	0.97	0.53	0.65	0.63	0.57	0.74	0.42	0.16	0.52
	Recall	0.28	0.55	0.48	0.53	0.21	0.02	0.21	0.04	0.35
	F1	0.43	0.54	0.56	0.58	0.31	0.03	0.28	0.06	0.42
NA19240	Precision	0.97	0.54	0.67	0.65	0.55	0.73	0.45	0.19	0.54
	Recall	0.28	0.55	0.48	0.53	0.21	0.02	0.2	0.04	0.35
	F1	0.43	0.54	0.56	0.58	0.31	0.03	0.28	0.06	0.43
